# Supplementary material for: Computational and Biological Evaluation of β-Adrenoreceptor Blockers as Promising Bacterial Anti-Virulence Agents
Source: Pharmaceuticals (Basel). 2022 Jan 18;15(2):110. doi: 10.3390/ph15020110 (PMC8877484; doi:10.3390/ph15020110)
Supplement: Supplementary file 1 [file pharmaceuticals-15-00110-s001.zip]

Archive with 1 entries (1 files):
- pharmaceuticals-1535719-supplementary.pdf
